# Supplementary material for: A New Histology-Based Prognostic Index for Aggressive T-Cell lymphoma: Preliminary Results of the “TCL Urayasu Classification”
Source: J Clin Med. 2024 Jun 30;13(13):3870. doi: 10.3390/jcm13133870 (PMC11242040; doi:10.3390/jcm13133870)
Supplement: Supplementary file 1 [file jcm-13-03870-s001.zip]

Archive with 1 entries (1 files):
- jcm-2981849-supplementary .pdf
